# Supplementary material for: Combined Effects of Mediterranean Diet Adherence and Physical Activity on Metabolic Homeostasis and Beta-Cell Function in Male Adolescents
Source: Nutrients. 2026 Apr 30;18(9):1453. doi: 10.3390/nu18091453 (PMC13164707; doi:10.3390/nu18091453)
Supplement: Supplementary file 1 [file nutrients-18-01453-s001.zip]

Archive with 7 entries (7 files):
- FS1. CONSORT.tiff
- FS2. Glycemic control and insulin sensitivity.tiff
- FS3. SPINA-Carb indices.tiff
- FS4. Cardiometabolic risk indices.tiff
- FS4. Lipid profile.tiff
- FS5. Hepatic biomarkers.tiff
- Tables Supplementary.pdf
